# Supplementary material for: Film Mulching Drip Irrigation Improves the Soil Hydrothermal Environment to Enhance Photosynthetic Efficiency and Yield of Sorghum in an Agro-Pastoral Ecotone of Northern China
Source: Plants (Basel). 2026 Apr 9;15(8):1157. doi: 10.3390/plants15081157 (PMC13119227; doi:10.3390/plants15081157)
Supplement: Supplementary file 1 [file plants-15-01157-s001.zip]

Archive with 1 entries (1 files):
- plants-4225323-supplementary.pdf
